# Supplementary material for: Trimethoxylated Halogenated Chalcones as Dual Inhibitors of MAO-B and BACE-1 for the Treatment of Neurodegenerative Disorders
Source: Pharmaceutics. 2021 Jun 8;13(6):850. doi: 10.3390/pharmaceutics13060850 (PMC8226672; doi:10.3390/pharmaceutics13060850)
Supplement: Supplementary file 1 [file pharmaceutics-13-00850-s001.zip]

Archive with 1 entries (1 files):
- pharmaceutics-1241084-supplementary.pdf
